# Supplementary material for: Comparative Analysis of the Intermolt and Postmolt Hepatopancreas Transcriptomes Provides Insight into the Mechanisms of Procambarus clarkii Molting Process
Source: Life (Basel). 2021 May 25;11(6):480. doi: 10.3390/life11060480 (PMC8228513; doi:10.3390/life11060480)
Supplement: Supplementary file 1 [file life-11-00480-s001.zip]

Archive with 2 entries (1 files):
- Supplementary Material-Video/
- Supplementary Material-Video/Crayfish molting.avi
